# Supplementary material for: Which Physical Therapy Intervention Is Most Effective in Reducing Secondary Lymphedema Associated with Breast Cancer? A Systematic Review and Network Meta-Analysis
Source: J Clin Med. 2025 Sep 24;14(19):6762. doi: 10.3390/jcm14196762 (PMC12524383; doi:10.3390/jcm14196762)
Supplement: Supplementary file 1 [file jcm-14-06762-s001.zip]

Archive with 1 entries (1 files):
- jcm-3817399-supplementary.pdf
